# Supplementary material for: Neuroimaging Research on Dementia in Brazil in the Last Decade: Scientometric Analysis, Challenges, and Peculiarities
Source: Front Neurol. 2021 Mar 15;12:640525. doi: 10.3389/fneur.2021.640525 (PMC8005640; doi:10.3389/fneur.2021.640525)
Supplement: Supplementary file 2 [file Table_2.XLSX]

## Sheet: Articles
Publication Year	Author	First Author Gender	Male	Female	Title	Journal	Impact Fator 2019 JCR – Web of Science	DOI	Paper Type	Population	Journal Nat	International Participation	Country	fMRI	Morphometric	DTI	MRI-Quali	PET-FDG	SPECT	PET-Ami	PET-Tau	ImgOther	AD	D-EPS	CJD	PPA	Vasc	FTD	MCI	Normal Elderly/Controls	Other	Biomarker	Citations – Web of Science	State	Fund1	Fund2	Fund3	Fund4	Fund5
2010	Balthazar, Marcio Luiz Figueredo; Yasuda, Clarissa Lin; Pereira, Fabrício Ramos Silvestre; Bergo, Felipe Paulo Guazzi; Cendes, Fernando; Damasceno, Benito Pereira	M	5	1	Coordinated and circumlocutory semantic naming errors are related to anterolateral temporal lobes in mild AD, amnestic mild cognitive impairment, and normal aging	Journal of the International Neuropsychological Society	2576	10.1017/S1355617710000998	T	B	I	0		0	1	0	0	0	0	0	0		15	0	0	0	0	0	17	16	0	0	7	SP	FAPESP
2010	Balthazar, Marcio L. F.; Yasuda, Clarissa L.; Cendes, Fernando; Damasceno, Benito P.	M	3	1	Learning, retrieval, and recognition are compromised in aMCI and mild AD: Are distinct episodic memory processes mediated by the same anatomical structures?	Journal of the International Neuropsychological Society	2576	10.1017/S1355617709990956	T	B	I	0		0	1	0	0	0	0	0	0		15	0	0	0	0	0	17	16	0	0	28	SP	FAPESP	CAPES
2010	Porto, Fábio Henrique de Gobbi; Machado, Gislaine Cristina Lopes; Morillo, Lilian Schafirovits; Brucki, Sonia Maria Dozzi	M	1	3	Progressive posterior cortical dysfunction	Dementia & Neuropsychologia		10.1590/S1980-57642010DN40100013	CR	B	B	0		0	0	0	1	0	0	0	0		0	0	0	0	0	0	0	0	1	0	1	SP	Not Reported
2010	Chaves, Márcia L; Camozzato, Ana L; Ferreira, Eduardo D; Piazenski, Isabel; Kochhann, Renata; Dall'Igna, Oscar; Mazzini, Guilherme S; Souza, Diogo O; Portela, Luis V	F	5	4	Serum levels of S100B and NSE proteins in Alzheimer's disease patients	Journal of Neuroinflammation	5793	10.1186/1742-2094-7-6	T	B	I	0		0	1	0	0	0	0	0	0		54	0	0	0	0	0	0	66	0	0	89	RS	CAPES	FAPERGS	CNPq
2010	Oliveira, Pedro Paulo de Magalhães; Nitrini, Ricardo; Busatto, Geraldo; Buchpiguel, Carlos; Sato, João Ricardo; Amaro, Edson	M	6	0	Use of SVM Methods with Surface-Based Cortical and Volumetric Subcortical Measurements to Detect Alzheimer's Disease	Journal of Alzheimer's Disease	3909	10.3233/JAD-2010-1322	T	B	I	0		0	1	0	0	0	0	0	0		14	0	0	0	0	0	0	20	0	0	66	SP	Not reported
2010	de Toledo Ferraz Alves, Tânia C; Ferreira, Luiz K; Busatto, Geraldo F	F	2	1	Vascular diseases and old age mental disorders: an update of neuroimaging findings:	Current Opinion in Psychiatry	4392	10.1097/YCO.0b013e32833e339c	R		I	0																					10
2011	Baldaçara, Leonardo; Borgio, João Guilherme Fiorani; Moraes, Walter André dos Santos; Lacerda, Acioly Luiz Tavares; Montaño, Maria Beatriz Marcondes Macedo; Tufik, Sérgio; Bressan, Rodrigo Affonseca; Ramos, Luiz Roberto; Jackowski, Andrea Parolin	M	7	2	Cerebellar volume in patients with dementia	Revista Brasileira de Psiquiatria	1904	10.1590/S1516-44462011000200006	L	B	B	0		0	1	0	0	0	0	0	0		70	0	0	0	0	0	16	10	0	0	21	SP	CNPq	FAPESP	CAPES
2011	Caramelli, Paulo; Teixeira, Antonio Lúcio; Buchpiguel, Carlos Alberto; Lee, Hae Won; Livramento, José Antônio; Fernandez, Liana Lisboa; Anghinah, Renato	M	5	2	Diagnosis of Alzheimer's disease in Brazil: Supplementary exams	Dementia & Neuropsychologia		10.1590/S1980-57642011DN05030004	P		B	0																					6
2011	Avila, Renata; Ribeiz, Salma; Duran, Fábio L.S.; Arrais, Jony P.J.; Moscoso, Marco A.A.; Bezerra, Diana M.; Jaluul, Omar; Castro, Claudio C.; Busatto, Geraldo F.; Bottino, Cássio M.C.	F	7	3	Effect of temporal lobe structure volume on memory in elderly depressed patients	Neurobiology of Aging	4347	10.1016/j.neurobiolaging.2009.11.004	T	B	I	0		0	1	0	0	0	0	0	0		0	0	0	0	0	0	0	41	62	0	17	SP	CNPq	FAPESP
2011	de Oliveira, M.S.; Balthazar, M.L.F.; D'Abreu, A.; Yasuda, C.L.; Damasceno, B.P.; Cendes, F.; Castellano, G.	F	3	4	MR Imaging Texture Analysis of the Corpus Callosum and Thalamus in Amnestic Mild Cognitive Impairment and Mild Alzheimer Disease	American Journal of Neuroradiology	3381	10.3174/ajnr.A2232	T	B	I	0		0	1	0	0	0	0	0	0	Texture Analysis	16	0	0	0	0	0	17	16	0	0	50	SP	Not reported
2011	Balthazar, Marcio L.F.; Yasuda, Clarissa L.; Lopes, Tátila M.; Pereira, Fabrício R.S.; Damasceno, Benito Pereira; Cendes, Fernando	M	4	2	Neural correlates of lexical-semantic memory: A voxel-based morphometry study in mild AD, aMCI and normal aging	Dementia & Neuropsychologia		10.1590/S1980-57642011DN05020003	T	B	B	0		0	1	0	0	0	0	0	0		15	0	0	0	0	0	17	16	0	0	1	SP	FAPESP
2011	Ferreira, Luiz Kobuti; Busatto, Geraldo F.	M	2	0	Neuroimaging in Alzheimer's disease: current role in clinical practice and potential future applications	Clinics	1435	10.1590/S1807-59322011001300003	R		B	0																					27
2011	Ferreira, Luiz K.; Diniz, Breno S.; Forlenza, Orestes V.; Busatto, Geraldo F.; Zanetti, Marcus V.	M	5	0	Neurostructural predictors of Alzheimer's disease: A meta-analysis of VBM studies	Neurobiology of Aging	4347	10.1016/j.neurobiolaging.2009.11.008	R		I	0																					132
2011	de Souza, Ricardo Krause Martinez; Martins, Rodrigo Tomazini; da Rocha, Samanta Fabrício Blattes; Sato, Henry Koiti; Kowacs, Pedro André	M	4	1	Never too old	Lancet	60390	10.1016/S0140-6736(11)61225-7	CR	B	I	0		0	0	0	1	0	0	0	0		0	0	0	0	0	0	0	0	1	0	0	PR	Not Reported
2011	Caixeta, Leonardo; Caixeta, Marcelo	M	2	0	Primary progressive aphasia beginning with a psychiatric disorder	Clinics	1435	10.1590/S1807-59322011000800035	CR	B	B	0		0	0	0	1	0	1	0	0		0	0	0	1	0	0	0	0	0	0	2	GO	Not Reported
2011	Oliveira, Fábio Pascotto de; Costa, Jaderson Costa da; Marroni, Sabine Possa; Silva, Ana Maria Marques da; Barreiro, Sthefanie Hansen; Maeda, Fábio Kunihiro; Portuguez, Mirna Wetters	M	3	4	Primary progressive aphasia patients evaluated using diffusion tensor imaging and voxel based volumetry-preliminary results	Arquivos de Neuro-Psiquiatria	1008	10.1590/S0004-282X2011000400007	T	B	B	0		0	1	1	0	0	0	0	0		0	0	0	4	0	0	0	2	0	0	5	RS	Not reported
2011	de Toledo Ferraz Alves, Tânia Corrêa; Scazufca, Márcia; Squarzoni, Paula; de Souza Duran, Fábio Luiz; Tamashiro-Duran, Jaqueline Hatsuko; Vallada, Homero P.; Andrei, Anna; Wajngarten, Mauricio; Menezes, Paulo R.; Busatto, Geraldo F.	F	5	5	Subtle Gray Matter Changes in Temporo-Parietal Cortex Associated with Cardiovascular Risk Factors	Journal of Alzheimer's Disease	3909	10.3233/JAD-2011-110827	T	B	I	0		0	1	0	0	0	0	0	0		0	0	0	0	0	0	0	174	0	0	11	SP	FAPESP	Wellcome Trust	CNPq
2011	Vasconcelos, Luciano de Gois; Jackowski, Andrea Parolin; Oliveira, Maira Okada de; Flor, Yoná Mayara Ribeiro; Bueno, Orlando Francisco Amodeo; Brucki, Sonia Maria Dozzi	M	2	4	Voxel-based morphometry findings in Alzheimer's disease: neuropsychiatric symptoms and disability correlations - preliminary results	Clinics	1435	10.1590/S1807-59322011000600021	T	B	B	0		0	1	0	0	0	0	0	0		19	0	0	0	0	0	0	0	0	0	18	SP	Not reported
2012	Tiel, Chan; Sudo, Felipe Kenji; Alves, Carlos Eduardo Oliveira; Alves, Gilberto Sousa; Ericeira-Valente, Letice; Moreira, Denise Madeira; Laks, Jerson; Engelhardt, Eliasz	M	6	2	Behavioral and psychological symptoms and hippocampal atrophy in subcortical ischaemic vascular disease	Dementia & Neuropsychologia		10.1590/S1980-57642012DN06030011	T	B	B	0		0	0	0	1	0	0	0	0		0	0	0	0	50	0	0	0	0	0	0	RJ	Not reported
2012	Lanna, Maria Elisa de Oliveira; Alves, Carlos Eduardo O.; Sudo, Felipe Kenji; Alves, Gilberto; Valente, Letice; Moreira, Denise Madeira; Cavalcanti, José Luiz Sá; Engelhardt, Eliasz	F	5	3	Cognitive disconnective syndrome by single strategic strokes in vascular dementia	Journal of the Neurological Sciences	3115	10.1016/j.jns.2012.08.004	T	B	I	0		0	0	0	1	0	1	0	0		0	0	0	0	6	0	0	0	0	0	18	RJ	Not reported
2012	Simon, Sharon Sanz; Yokomizo, Juliana Emy; Bottino, Cássio M.C.	F	1	2	Cognitive intervention in amnestic Mild Cognitive Impairment: A systematic review	Neuroscience & Biobehavioral Reviews	8329	10.1016/j.neubiorev.2012.01.007	R		I	0																					133
2012	Alves, Gilberto Sousa; O’Dwyer, Laurence; Jurcoane, Alina; Oertel-Knöchel, Viola; Knöchel, Christian; Prvulovic, David; Sudo, Felipe; Alves, Carlos Eduardo; Valente, Letice; Moreira, Denise; Fuβer, Fabian; Karakaya, Tarik; Pantel, Johannes; Engelhardt, Eliasz; Laks, Jerson	M	12	3	Different Patterns of White Matter Degeneration Using Multiple Diffusion Indices and Volumetric Data in Mild Cognitive Impairment and Alzheimer Patients	PLoS ONE	2740	10.1371/journal.pone.0052859	T	B	I	1	Germany	0	1	1	0	0	0	0	0		23	0	0	0	0	0	18	17	0	0	48	RJ	Fundação Universitária José Bonifácio	CNPq	DAAD(int)
2012	Alves, Gilberto Sousa; Sudo, Felipe Kenji; Alves, Carlos Eduardo de Oliveira; Ericeira-Valente, Letice; Moreira, Denise Madeira; Engelhardt, Eliasz; Laks, Jerson	M	4	3	Diffusion tensor imaging studies in vascular disease: A review of the literature	Dementia & Neuropsychologia		10.1590/S1980-57642012DN06030008	R		B	0																					7
2012	Sudo, Felipe Kenji; Alves, Carlos Eduardo Oliveira; Alves, Gilberto Sousa; Ericeira-Valente, Letice; Tiel, Chan; Moreira, Denise Madeira; Laks, Jerson; Engelhardt, Eliasz	M	6	2	Dysexecutive syndrome and cerebrovascular disease in non-amnestic mild cognitive impairment: a systematic review of the literature	Dementia & Neuropsychologia		10.1590/S1980-57642012DN06030006	R		B	0																					7
2012	Borgio, João Guilherme Fiorani; Baldaçara, Leonardo; Moraes, Walter dos Santos; Lacerda, Acioly L. T.; Montaño, Maria Beatriz; Jackowski, Andrea Parolin; Tufik, Sérgio; Ramos, Luiz Roberto; Bressan, Rodrigo Affonseca	M	7	2	Hippocampal volume and CDR-SB can predict conversion to dementia in MCI patients	Arquivos de Neuro-Psiquiatria	1008	10.1590/S0004-282X2012001100003	L	B	B	0		0	1	0	0	0	0	0	0		0	0	0	0	0	0	26	0	0	0	2	SP	Not reported
2012	Squarzoni, Paula; Tamashiro-Duran, Jaqueline; Souza Duran, Fabio Luiz; Santos, Luciana Cristina; Vallada, Homero Pinto; Menezes, Paulo Rossi; Scazufca, Marcia; Filho, Geraldo Busatto; Alves, Tania Correa Toledo de Ferraz	F	4	5	Relationship Between Regional Brain Volumes and Cognitive Performance in the Healthy Aging: An MRI Study Using Voxel-Based Morphometry	Journal of Alzheimer's Disease	3909	10.3233/JAD-2012-111124	T	B	I	0		0	1	0	0	0	0	0	0		0	0	0	0	0	0	0	170	0	0	14	SP	CAPES	CNPq	Wellcome Trust
2012	Pedro, Tatiane; Weiler, Marina; Yasuda, Clarissa; D'Abreu, Anelyssa; Damasceno, Benito; Cendes, Fernando; Balthazar, Marcio	F	3	4	Volumetric Brain Changes in Thalamus, Corpus Callosum and Medial Temporal Structures: Mild Alzheimer's Disease Compared with Amnestic Mild Cognitive Impairment	Dementia and geriatric cognitive disorders	2310	10.1159/000342118	T	B	I	0		0	1	0	0	0	0	0	0		14	0	0	0	0	0	15	14	0	0	19	SP	FAPESP
2013	Foss, Mp; Diniz, Pr; Formigheri, P; Salmon, Ce; Speciali, Jg; Santos, Ac	F	4	2	Magnetic resonance imaging and neuropsychological testing in the spectrum of normal aging	Clinics	1435	10.6061/clinics/2013(09)04	T	B	B	0		0	1	0	0	0	0	0	0	MTR, Relaxometry	0	0	0	0	0	0	0	56	0	0	0	SP	Not reported
2013	Menezes, Terce Liana; Andrade-Valença, Luciana Patrízia A.; Valença, Marcelo Moraes	F	1	2	Magnetic resonance imaging study cannot individually distinguish individuals with mild cognitive impairment, mild Alzheimer's disease, and normal aging	Arquivos de Neuro-Psiquiatria	1008	10.1590/0004-282X20130003	T	B	B	0		0	1	0	0	0	0	0	0	Spectroscopy	11	0	0	0	0	0	11	15	0	0	5	PE	Not reported
2013	Radanovic, Marcia; Pereira, Fabrício Ramos Silvestre; Stella, Florindo; Aprahamian, Ivan; Ferreira, Luiz Kobuti; Forlenza, Orestes Vicente; Busatto, Geraldo F	F	6	1	White matter abnormalities associated with Alzheimer’s disease and mild cognitive impairment: a critical review of MRI studies	Expert Review of Neurotherapeutics	3743	10.1586/ern.13.45	R		I	0																					47
2013	Sudo, Felipe Kenji; Alves, Carlos Eduardo Oliveira; Alves, Gilberto Sousa; Ericeira-Valente, Letice; Tiel, Chan; Moreira, Denise Madeira; Laks, Jerson; Engelhardt, Eliasz	M	6	2	White matter hyperintensities, executive function and global cognitive performance in vascular mild cognitive impairment	Arquivos de Neuro-Psiquiatria	1008	10.1590/0004-282X20130057	T	B	B	0		0	0	0	1	0	0	0	0		0	0	0	0	0	0	15	11	0	0	18	RJ	CNPq
2014	Dubois, Bruno; Feldman, Howard H; Jacova, Claudia; Hampel, Harald; Molinuevo, José Luis; Blennow, Kaj; DeKosky, Steven T; Gauthier, Serge; Selkoe, Dennis; Bateman, Randall; Cappa, Stefano; Crutch, Sebastian; Engelborghs, Sebastiaan; Frisoni, Giovanni B; Fox, Nick C; Galasko, Douglas; Habert, Marie-Odile; Jicha, Gregory A; Nordberg, Agneta; Pasquier, Florence; Rabinovici, Gil; Robert, Philippe; Ro…	M	28	5	Advancing research diagnostic criteria for Alzheimer's disease: the IWG-2 criteria	Lancet Neurology	30039	10.1016/S1474-4422(14)70090-0	P		I	1																					757
2014	Lee, S. E.; Khazenzon, A. M.; Trujillo, A. J.; Guo, C. C.; Yokoyama, J. S.; Sha, S. J.; Takada, L. T.; Karydas, A. M.; Block, N. R.; Coppola, G.; Pribadi, M.; Geschwind, D. H.; Rademakers, R.; Fong, J. C.; Weiner, M. W.; Boxer, A. L.; Kramer, J. H.; Rosen, H. J.; Miller, B. L.; Seeley, W. W.	F	13	7	Altered network connectivity in frontotemporal dementia with C9orf72 hexanucleotide repeat expansion	Brain	11337	10.1093/brain/awu248	T	O	I	1		1	1	0	0	0	0	0	0		0	0	0	0	0	14	0	42	0	0	72
2014	Teipel, Stefan J.; Flatz, Wilhelm; Ackl, Nibal; Grothe, Michel; Kilimann, Ingo; Bokde, Arun L.W.; Grinberg, Lea; Amaro, Edson; Kljajevic, Vanja; Alho, Eduardo; Knels, Christina; Ebert, Anne; Heinsen, Helmut; Danek, Adrian	M	9	4	Brain atrophy in primary progressive aphasia involves the cholinergic basal forebrain and Ayala's nucleus	Psychiatry Research: Neuroimaging	2063	10.1016/j.pscychresns.2013.10.003	T	O	I	1		0	1	0		0	0	0	0		0	0	0	10	0	0	0	18	0	0	15
2014	Weiler, Marina; Fukuda, Aya; Massabki, Lilian; Lopes, Tatila; Franco, Alexandre; Damasceno, Benito; Cendes, Fernando; Balthazar, Marcio	F	4	4	Default Mode, Executive Function, and Language Functional Connectivity Networks are Compromised in Mild Alzheimer´s Disease	Current Alzheimer Research	3047	10.2174/1567205011666140131114716	T	B	I	0		1	0	0	0	0	0	0	0		22	0	0	0	0	0	0	26	0	0	28	SP	FAPESP
2014	for the Alzheimer's Disease Neuroimaging Initiative; Andrade de Oliveira, Ailton; Carthery-Goulart, Maria Teresa; Oliveira, Pedro Paulo de Magalhães; Carrettiero, Daniel Carneiro; Sato, João Ricardo	M	4	1	Defining Multivariate Normative Rules for Healthy Aging using Neuroimaging and Machine Learning: An Application to Alzheimer's Disease	Journal of Alzheimer's Disease	3909	10.3233/JAD-140189	T	O	I	0		0	1	0	0	0	0	0	0		191	0	0	0	0	0	395	228	0	1	8
2014	Weiler, Marina; Teixeira, Camila Vieira Ligo; Nogueira, Mateus Henrique; de Campos, Brunno Machado; Damasceno, Benito Pereira; Cendes, Fernando; Balthazar, Marcio Luiz Figueredo	F	5	2	Differences and the Relationship in Default Mode Network Intrinsic Activity and Functional Connectivity in Mild Alzheimer's Disease and Amnestic Mild Cognitive Impairment	Brain Connectivity	5263	10.1089/brain.2014.0234	T	B	I	0		1	0	0	0	0	0	0	0		32	0	0	0	0	0	20	29	0	0	37	SP	FAPESP
2014	Rondina, Jane Maryam; Squarzoni, Paula; Souza-Duran, Fabio Luis; Tamashiro-Duran, Jaqueline Hatsuko; Scazufca, Marcia; Menezes, Paulo Rossi; Vallada, Homero; Lotufo, Paulo A.; de Toledo Ferraz Alves, Tania Correa; Busatto Filho, Geraldo	F	5	5	Framingham Coronary Heart Disease Risk Score Can be Predicted from Structural Brain Images in Elderly Subjects	Frontiers in Aging Neuroscience	4364	10.3389/fnagi.2014.00300	T	B	I	1	UK, US	0	1	0	0	0	0	0	0		0	0	0	0	0	0	0	164	0	0	4	SP	CAPES	CNPq	FAPESP
2014	Balthazar, Marcio L. F.; Pereira, Fabrício R. S.; Lopes, Tátila M.; da Silva, Elvis L.; Coan, Ana Carolina; Campos, Brunno M.; Duncan, Niall W.; Stella, Florindo; Northoff, Georg; Damasceno, Benito P.; Cendes, Fernando	M	10	1	Neuropsychiatric symptoms in Alzheimer's disease are related to functional connectivity alterations in the salience network: NPS in AD and Functional Connectivity Alterations of SN	Human Brain Mapping	4421	10.1002/hbm.22248	T	B	I	1	Canada	1	0	0	0	0	0	0	0		20	0	0	0	0	0	0	16	0	0	79	SP	FAPESP
2014	Prezzi, Eduardo Della Valle; Vasconcellos, Luiz Felipe; Marussi, Victor Hugo	M	3	0	Overlapping MRI findings in progressive supranuclear palsy ? corticobasal syndrome	Arquivos de Neuro-Psiquiatria	1008	10.1590/0004-282X20140065	CR	B	B	0		0	0	0	1	0	1	0	0		0	1	0	0	0	0	0	0	0	0	1	RJ	Not Reported
2014	Weiler, Marina; de Campos, Brunno Machado; Nogueira, Mateus Henrique; Pereira Damasceno, Benito; Cendes, Fernando; Balthazar, Marcio L.F.	F	5	1	Structural connectivity of the default mode network and cognition in Alzheimer׳s disease	Psychiatry Research: Neuroimaging	2063	10.1016/j.pscychresns.2014.04.008	T	B	I	0		0	0	1	0	0	0	0	0		25	0	0	0	0	0	21	30	0	0	17	SP	FAPESP
2014	Kilimann, Ingo; Grothe, Michel; Heinsen, Helmut; Alho, Eduardo Joaquim Lopez; Grinberg, Lea; Amaro Jr., Edson; dos Santos, Gláucia Aparecida Bento; da Silva, Rafael Emídio; Mitchell, Alex J.; Frisoni, Giovanni B.; Bokde, Arun L.W.; Fellgiebel, Andreas; Filippi, Massimo; Hampel, Harald; Klöppel, Stefan; Teipel, Stefan J.	M	14	2	Subregional Basal Forebrain Atrophy in Alzheimer's Disease: A Multicenter Study	Journal of Alzheimer's Disease	3909	10.3233/JAD-132345	L	O	I	1		0	1	0	0	0	0	0	0		134	0	0	0	0	0	41	148	0	0	69
2014	Ferreira, Luiz K.; Tamashiro-Duran, Jaqueline H.; Squarzoni, Paula; Duran, Fabio L.; Alves, Tania C.; Buchpiguel, Carlos A.; Busatto, Geraldo F.	M	4	3	The link between cardiovascular risk, Alzheimer's disease, and mild cognitive impairment: support from recent functional neuroimaging studies	Revista Brasileira de Psiquiatria	1904	10.1590/1516-4446-2013-1275	R		B	0																					6
2014	Vasconcelos, Lg; Jackowski, Ap; Oliveira, Mo; Ribeiro Flor, Ym; Souza, Aa; Bueno, Of; Brucki, Sm	M	4	3	The thickness of posterior cortical areas is related to executive dysfunction in Alzheimer's disease	Clinics	1435	10.6061/clinics/2014(01)05	T	B	B	0		0	1	0	0	0	0	0	0		19	0	0	0	0	0	0	22	0	0	13	SP	CNPq	FAPESP
2014	Tovar-Moll, Fernanda; de Oliveira-Souza, Ricardo; Bramati, Ivanei Edson; Zahn, Roland; Cavanagh, Alyson; Tierney, Michael; Moll, Jorge; Grafman, Jordan	F	7	1	White Matter Tract Damage in the Behavioral Variant of Frontotemporal and Corticobasal Dementia Syndromes	PLoS ONE	2740	10.1371/journal.pone.0102656	T	O	I	1		0	0	1	0	0	0	0	0		0	19	0	0	0	20	0	15	0	0	20
2014	Balthazar, Marcio Luiz Figueredo; de Campos, Brunno Machado; Franco, Alexandre Rosa; Damasceno, Benito Pereira; Cendes, Fernando	M	5	0	Whole cortical and default mode network mean functional connectivity as potential biomarkers for mild Alzheimer's disease	Psychiatry Research: Neuroimaging	2063	10.1016/j.pscychresns.2013.10.010	T	B	I	0		1	0	0	0	0	0	0	0		22	0	0	0	0	0	0	26	0	0	33	SP	FAPESP
2015	de Oliveira, Fabricio Ferreira; de Barros, Lucas Amorim Vieira; Bertolucci, Paulo Henrique Ferreira	M	3	0	A patient with agrammatic primary progressive aphasia developing frontotemporal dementia	Acta Neurologica Belgica	1989	10.1007/s13760-015-0446-8	CR	B	I	0		0	0	0	1	0	1	0	0		0	0	0	0	0	1	0	0	0	0	1	SP	CAPES
2015	Yokoyama, Jennifer S.; Lee, Allen K. L.; Takada, Leonel T.; Busovaca, Edgar; Bonham, Luke W.; Chao, Steven Z.; Tse, Marian; He, Jing; Schwarz, Christopher G.; Carmichael, Owen T.; Matthews, Brandy R.; Karydas, Anna; Weiner, Michael W.; Coppola, Giovanni; DeCarli, Charles S.; Miller, Bruce L.; Rosen, Howard J.	F	14	3	Apolipoprotein ε4 Is Associated with Lower Brain Volume in Cognitively Normal Chinese but Not White Older Adults	PLOS ONE	2740	10.1371/journal.pone.0118338	T	O	I	1		0	1	0	0	0	0	0	0		0	0	0	0	0	0	0	142	0	0	7
2015	Prado, Laura de Godoy Rousseff; Bicalho, Isabella Carolina Santos; Magalhães, Daiane; Caramelli, Paulo; Teixeira, Antônio Lúcio; Souza, Leonardo Cruz de	F	3	3	C9ORF72 and the FTD-ALS spectrum: a systematic review of neuroimaging studies	Dementia & Neuropsychologia		10.1590/1980-57642015DN94000413	R		B	1																					3
2015	Caixeta, Leonardo; Vieira, Renata Teles; Paes, Flávia; Carta, Mauro Giovanni; Nardi, Antonio Egidio; Arias-Carrión, Oscar; Rocha, Nuno B. F; Budde, Henning; Machado, Sergio	M	7	2	Comparative Study of Subcortical Atrophy in Patients with Frontotemporal Dementia and Dementia with Extrapyramidal Signs	Clinical Practice & Epidemiology in Mental Health		10.2174/1745017901511010125	T	B	I	1	Italy, Portugal, Mexico, Germany, Iceland	0	1	0	0	0	0	0	0		0	21	0	0	0	19	0	0	0	0	1	GO	Not reported
2015	Forner, Sven A.; Takada, Leonel T.; Bettcher, Brianne M.; Lobach, Iryna V.; Tartaglia, Maria Carmela; Torres-Chae, Charles; Haman, Aissatou; Thai, Julie; Vitali, Paolo; Neuhaus, John; Bostrom, Alan; Miller, Bruce L.; Rosen, Howard J.; Geschwind, Michael D.	M	11	3	Comparing CSF biomarkers and brain MRI in the diagnosis of sporadic Creutzfeldt-Jakob disease	Neurology: Clinical Practice		10.1212/CPJ.0000000000000111	T	O	I	1		0	0	0	1	0	0	0	0		0	0	57	0	0	0	0	0	41	1	24
2015	Hayata, Thaís T.; Bergo, Felipe P. G.; Rezende, Thiago J.; Damasceno, Alfredo; Damasceno, Benito P.; Cendes, Fernando; Stella, Florindo; Balthazar, Marcio L. F.	F	7	1	Cortical correlates of affective syndrome in dementia due to Alzheimer’s disease	Arquivos de Neuro-Psiquiatria	1008	10.1590/0004-282X20150068	T	B	B	0		0	1	0	0	0	0	0	0		33	0	0	0	0	0	0	29	0	0	11	SP
2015	da Rocha, Antonio José; Nunes, Renato Hoffmann; Maia, Antonio Carlos Martins	M	5	0	Dementia in motor neuron disease: Reviewing the role of MRI in diagnosis	Dementia & Neuropsychologia		10.1590/1980-57642015DN94000380	R		B	0																					6
2015	Balardin, Joana B.; Batistuzzo, Marcelo C.; Martin, Maria da Graça Moraes; Sato, João R.; Smid, Jerusa; Porto, Claudia; Savage, Cary R.; Nitrini, Ricardo; Amaro, Edson; Miotto, Eliane C.	F	5	5	Differences in prefrontal cortex activation and deactivation during strategic episodic verbal memory encoding in mild cognitive impairment	Frontiers in Aging Neuroscience	4364	10.3389/fnagi.2015.00147	T	B	I	1	US	1	0	0	0	0	0	0	0		0	0	0	0	0	0	18	17	0	0	13	SP	FAPESP	CNPq
2015	Weiler, Marina; Agosta, Federica; Canu, Elisa; Copetti, Massimiliano; Magnani, Giuseppe; Marcone, Alessandra; Pagani, Elisabetta; Balthazar, Marcio Luiz Figueredo; Comi, Giancarlo; Falini, Andrea; Filippi, Massimo	F	6	5	Following the Spreading of Brain Structural Changes in Alzheimer’s Disease: A Longitudinal, Multimodal MRI Study	Journal of Alzheimer's Disease	3909	10.3233/JAD-150196	L	O	I	1		0	1	1	0	0	0	0	0		14	0	0	0	0	0	0	0	0	1	10
2015	Coutinho, Gabriel; Drummond, Cláudia; de Oliveira-Souza, Ricardo; Moll, Jorge; Tovar-Moll, Fernanda; Mattos, Paulo	M	4	2	Immediate story recall in elderly individuals with memory complaints: how much does it contribute to memory assessment?	International Psychogeriatrics	2940	10.1017/S1041610215000307	T	B	I	0		0	0	0	1	0	0	0	0		20	0	0	0	0	0	27	26	0	0	3	RJ	FAPERJ	CNPq	CAPES
2015	Alves, Gilberto Sousa; Oertel Knöchel, Viola; Knöchel, Christian; Carvalho, André Férrer; Pantel, Johannes; Engelhardt, Eliasz; Laks, Jerson	M	7	0	Integrating Retrogenesis Theory to Alzheimer’s Disease Pathology: Insight from DTI-TBSS Investigation of the White Matter Microstructural Integrity	BioMed Research International	2276	10.1155/2015/291658	R		I	1																					33
2015	Promteangtrong, Chetsadaporn; Kolber, Marcus; Ramchandra, Priya; Moghbel, Mateen; Houshmand, Sina; Schöll, Michael; Bai, Halbert; Werner, Thomas J.; Alavi, Abass; Buchpiguel, Carlos	M	9	1	Multimodality Imaging Approach in Alzheimer disease. Part I: Structural MRI, Functional MRI, Diffusion Tensor Imaging and Magnetization Transfer Imaging	Dementia & Neuropsychologia		10.1590/1980-57642015DN94000318	R		B	1																					5
2015	Promteangtrong, Chetsadaporn; Kolber, Marcus; Ramchandra, Priya; Moghbel, Mateen; Houshmand, Sina; Schöll, Michael; Werner, Thomas J.; Alavi, Abass; Buchpiguel, Carlos	M	8	1	Multimodality Imaging Approaches in Alzheimer's disease. Part II: 1H MR spectroscopy, FDG PET and Amyloid PET	Dementia & Neuropsychologia		10.1590/1980-57642015DN94000330	R		B	1																					1
2015	Haziot, Michel Elyas Jung; Barbosa Junior, Silas Pereira; Vidal, José E.; Oliveira, Francisco Tomaz Meneses de; Oliveira, Augusto César Penalva de	M	5	0	Neuroimaging of HIV-associated neurocognitive disorders	Dementia & Neuropsychologia		10.1590/1980-57642015DN94000380	R		B	0																					6
2015	Boots, Elizabeth A.; Schultz, Stephanie A.; Almeida, Rodrigo P.; Oh, Jennifer M.; Koscik, Rebecca L.; Dowling, Maritza N.; Gallagher, Catherine L.; Carlsson, Cynthia M.; Rowley, Howard A.; Bendlin, Barbara B.; Asthana, Sanjay; Sager, Mark A.; Hermann, Bruce P.; Johnson, Sterling C.; Okonkwo, Ozioma C.	F	7	8	Occupational Complexity and Cognitive Reserve in a Middle-Aged Cohort at Risk for Alzheimer's Disease	Archives of Clinical Neuropsychology	2154	10.1093/arclin/acv041	T	O	I	1		0	1	0	0	0	0	0	0		0	0	0	0	0	0	0	332	0	0	33
2015	Diniz, B S; Sibille, E; Ding, Y; Tseng, G; Aizenstein, H J; Lotrich, F; Becker, J T; Lopez, O L; Lotze, M T; Klunk, W E; Reynolds, C F; Butters, M A	M	10	2	Plasma biosignature and brain pathology related to persistent cognitive impairment in late-life depression	Molecular Psychiatry	12384	10.1038/mp.2014.76	T	O	I	1		0	1	0	0	0	0	1	0		0	0	0	0	0	0	36	44	0	1	58
2015	Agosta, Federica; Weiler, Marina; Filippi, Massimo	F	1	2	Propagation of Pathology through Brain Networks in Neurodegenerative Diseases: From Molecules to Clinical Phenotypes	CNS Neuroscience & Therapeutics	4074	10.1111/cns.12410	R		I	1																					26
2015	Hamelin, Lorraine; Bertoux, Maxime; Bottlaender, Michel; Corne, Helene; Lagarde, Julien; Hahn, Valérie; Mangin, Jean-François; Dubois, Bruno; Chupin, Marie; de Souza, Leonardo Cruz; Colliot, Olivier; Sarazin, Marie	F	6	6	Sulcal morphology as a new imaging marker for the diagnosis of early onset Alzheimer's disease	Neurobiology of Aging	4347	10.1016/j.neurobiolaging.2015.04.019	T	O	I	1		0	1	0	0	0	0	1	0		66	0	0	0	0	0	0	35	0	1	13
2016	Grothe, Michel J.; Heinsen, Helmut; Amaro, Edson; Grinberg, Lea T.; Teipel, Stefan J.	M	4	1	Cognitive Correlates of Basal Forebrain Atrophy and Associated Cortical Hypometabolism in Mild Cognitive Impairment	Cerebral Cortex	5043	10.1093/cercor/bhv062	T	O	I	1		0	1	0	0	1	0	0	0		0	0	0	0	0	0	132	177	0	0	46
2016	Leuzy, Antoine; Zimmer, Eduardo Rigon; Dubois, Jonathan; Pruessner, Jens; Cooperman, Cory; Soucy, Jean-Paul; Kostikov, Alexey; Schirmaccher, Esther; Désautels, René; Gauthier, Serge; Rosa-Neto, Pedro	M	10	1	In vivo characterization of metabotropic glutamate receptor type 5 abnormalities in behavioral variant FTD	Brain Structure and Function	3298	10.1007/s00429-014-0978-3	T	O	I	1		0	1	0	0	1	0	0	0	mGlu5-PET	0	0	0	0	0	5	0	10	0	0	17
2016	Resende, Elisa de Paula França; Costa-Silva, Luciana; Carmona, Karoline Carvalho; Machado, Thais Helena; Machado, João Carlos Barbosa; Guimarães, Henrique Cerqueira; Barbosa, Maira Tonidandel; Teixeira, Antônio Lúcio; de Souza, Leonardo Cruz; Caramelli, Paulo	F	5	5	Ischemic cerebrovascular burden evaluated by magnetic resonance imaging in an elderly Brazilian community: The Pietà study	eNeurologicalSci		10.1016/j.ensci.2016.11.011	T	B	I	0		0	0	0	1	0	0	0	0		29	0	0	0	0	0	36	112	0	0	3	MG	CNPq	FAPEMIG
2016	Corrêa, Diogo Goulart; Zimmermann, Nicolle; Tukamoto, Gustavo; Doring, Thomas; Ventura, Nina; Leite, Sarah C.B.; Cabral, Rafael Ferracini; Fonseca, Rochele Paz; Bahia, Paulo R.V.; Gasparetto, Emerson Leandro	M	6	4	Longitudinal assessment of subcortical gray matter volume, cortical thickness, and white matter integrity in HIV-positive patients: Longitudinal Evaluation of HIV+ Patients	Journal of Magnetic Resonance Imaging	3954	10.1002/jmri.25263	L	B	I	0		0	1	1	0	0	0	0	0		0	0	0	0	0	0	0	0	21	0	18	RJ	Not Reported
2016	McAleese, Kirsty E.; Alafuzoff, Irina; Charidimou, Andreas; De Reuck, Jacques; Grinberg, Lea T.; Hainsworth, Atticus H.; Hortobagyi, Tibor; Ince, Paul; Jellinger, Kurt; Gao, Jing; Kalaria, Raj N.; Kovacs, Gabor G.; Kövari, Enikö; Love, Seth; Popovic, Mara; Skrobot, Olivia; Taipa, Ricardo; Thal, Dietmar R.; Werring, David; Wharton, Stephen B.; Attems, Johannes	F	14	6	Post-mortem assessment in vascular dementia: advances and aspirations	BMC Medicine	6782	10.1186/s12916-016-0676-5	R		I	1																					44
2016	Corrêa, Diogo Goulart; Zimmermann, Nicolle; Netto, Tania Maria; Tukamoto, Gustavo; Ventura, Nina; de Castro Bellini Leite, Sarah; Cabral, Rafael Ferracini; Fonseca, Rochele Paz; Bahia, Paulo Roberto Valle; Gasparetto, Emerson Leandro	M	5	5	Regional Cerebral Gray Matter Volume in HIV-Positive Patients with Executive Function Deficits: Cerebral gray matter volume in HIV-positive patients	Journal of Neuroimaging	2321	10.1111/jon.12327	T	B	I	0		0	1	0	0	0	0	0	0		0	0	0	0	0	0	0	19	47	0	18	RJ	Not Reported
2016	Teixeira, Camila Vieira Ligo; Rezende, Thiago JR; Weiler, Marina; Nogueira, Mateus H; Campos, Brunno M; Pegoraro, Luiz FL; Vicentini, Jessica E; Scriptore, Gabriela; Cendes, Fernando; Balthazar, Marcio LF	F	6	4	Relation between aerobic fitness and brain structures in amnestic mild cognitive impairment elderly	AGE	4648	10.1007/s11357-016-9912-3	T	B	I	0		0	1	1	0	0	0	0	0		0	0	0	0	0	0	22	0	0	0	8	SP	Not reported
2016	Weiler, Marina; Northoff, Georg; Damasceno, Benito Pereira; Balthazar, Marcio Luiz Figueredo	F	3	1	Self, cortical midline structures and the resting state: Implications for Alzheimer’s disease	Neuroscience & Biobehavioral Reviews	8329	10.1016/j.neubiorev.2016.05.028	R		I	1																					14
2016	Wang, Yujiang; Necus, Joe; Kaiser, Marcus; Mota, Bruno	F	3	1	Universality in human cortical folding in health and disease	Proceedings of the National Academy of Sciences	9412	10.1073/pnas.1610175113	T	O	I	1		0	1	0	0	0	0	0	0		199	0	0	0	0	0	0	1284	0	0	9
2016	Ribeiro, Luís Gustavo; Busatto Filho, Geraldo	M	2	0	Voxel-based morphometry in Alzheimers disease and mild cognitive impairment: Systematic review of studies addressing the frontal lobe	Dementia & Neuropsychologia		10.1590/S1980-5764-2016DN1002006	R		B	0																					2
2017	Alves, Gilberto Sousa; Carvalho, Luiza de Amorim de; Sudo, Felipe Kenji; Briand, Lucas; Laks, Jerson; Engelhardt, Eliasz	M	5	1	A panel of clinical and neuropathological features of cerebrovascular disease through the novel neuroimaging methods	Dementia & Neuropsychologia		10.1590/1980-57642016dn11-040003	R		B	0																					2
2017	for the Alzheimer's Disease Neuroimaging Initiative; Pascoal, T A; Mathotaarachchi, S; Mohades, S; Benedet, A L; Chung, C-O; Shin, M; Wang, S; Beaudry, T; Kang, M S; Soucy, J-P; Labbe, A; Gauthier, S; Rosa-Neto, P	M	9	4	Amyloid-β and hyperphosphorylated tau synergy drives metabolic decline in preclinical Alzheimer’s disease	Molecular Psychiatry	12384	10.1038/mp.2016.37	T	O	I	1		0	1	0	0	1	0	1	0		0	0	0	0	0	0	0	120	0	1	42
2017	Lajoie, Isabelle; Nugent, Scott; Debacker, Clément; Dyson, Kenneth; Tancredi, Felipe B.; Badhwar, AmanPreet; Belleville, Sylvie; Deschaintre, Yan; Bellec, Pierre; Doyon, Julien; Bocti, Christian; Gauthier, Serge; Arnold, Douglas; Kergoat, Marie-Jeanne; Chertkow, Howard; Monchi, Oury; Hoge, Richard D.	F	11	6	Application of calibrated fMRI in Alzheimer's disease	NeuroImage: Clinical	4350	10.1016/j.nicl.2017.05.009	T	O	I	1		1	1	0	0	0	0	0	0		34	0	0	0	0	0	0	37	0	0	13
2017	Vasconcellos, Luiz Felipe; Pereira, João Santos; Adachi, Marcelo; Greca, Denise; Cruz, Manuela; Malak, Ana Lara; Charchat-Fichman, Helenice; Spitz, Mariana	M	3	5	Correlation of MRI Visual Scales with Neuropsychological Profile in Mild Cognitive Impairment of Parkinson’s Disease	Parkinson's Disease	1758	10.1155/2017/7380102	T	B	I	0		0	0	0	1	0	0	0	0		0	0	0	0	0	0	0	44	44	0	0	RJ	FAPERJ
2017	Tascone, Lyssandra dos Santos; Payne, Martha E.; MacFall, James; Azevedo, Dionísio; de Castro, Claudio Campi; Steffens, David C.; Busatto, Geraldo F.; Bottino, Cássio M. C.	F	6	2	Cortical brain volume abnormalities associated with few or multiple neuropsychiatric symptoms in Alzheimer’s disease	PLOS ONE	2740	10.1371/journal.pone.0177169	T	B	I	1	US	0	1	0	0	0	0	0	0		19	0	0	0	0	0	0	13	0	0	3	SP	CAPES	FAPESP	CNPq
2017	Ebadi, Ashkan; Dalboni da Rocha, Josué L.; Nagaraju, Dushyanth B.; Tovar-Moll, Fernanda; Bramati, Ivanei; Coutinho, Gabriel; Sitaram, Ranganatha; Rashidi, Parisa	M	5	3	Ensemble Classification of Alzheimer's Disease and Mild Cognitive Impairment Based on Complex Graph Measures from Diffusion Tensor Images	Frontiers in Neuroscience	3707	10.3389/fnins.2017.00056	T	B	I	1	US, Switzerland, Chile	0	0	1	0	0	0	0	0		15	0	0	0	0	0	15	15	0	0	11	RJ	Not reported
2017	De Souza, Ricardo Krause Martinez; Josviak, Nalini Drieli; Batistela, Meire Silva; Santos, Paulo Sergio Faro; Landemberger, Michele Christine; Ramina, Ricardo	M	3	3	First case of V180I rare mutation in a Brazilian patient with Creutzfeldt-Jakob disease	Prion	1952	10.1080/19336896.2017.1397869	CR	B	I	0		0	0	0	1	0	0	0	0		0	0	1	0	0	0	0	0	0	0	0	PR
2017	Shigaeff, Nadia; Amaro, Edson; Franco, Fabio G.M.; Jacinto, Alessandro F.; Chiochetta, Gabriela; Cendoroglo, Maysa S.; Citero, Vanessa A.	F	3	4	Functional magnetic resonance imaging response as an early biomarker of cognitive decline in elderly patients with metabolic syndrome	Archives of Gerontology and Geriatrics	2128	10.1016/j.archger.2017.07.002	L	B	I	0		1	0	0	0	0	0	0	0		0	0	0	0	0	0	0	23	23	0	3	SP	Not reported
2017	Squarzoni, P; Tamashiro-Duran, Jh; Duran, Fl; Leite, Cc; Wajngarten, M; Scazufca, M; Menezes, Pr; Lotufo, Pa; Alves, Tc; Busatto, Gf	F	5	5	High frequency of silent brain infarcts associated with cognitive deficits in an economically disadvantaged population	Clinics	1435	10.6061/clinics/2017(08)04	L	B	B	0		0	0	0	1	0	0	0	0		0	0	0	0	0	0	0	254	0	0	3	SP	Welcome Trust(int)	FAPESP	CNPq
2017	Fragoso, Diego Cardoso; Gonçalves Filho, Augusto Lio da Mota; Pacheco, Felipe Torres; Barros, Bernardo Rodi; Aguiar Littig, Ingrid; Nunes, Renato Hoffmann; Maia Júnior, Antônio Carlos Martins; da Rocha, Antonio J.	M	7	1	Imaging of Creutzfeldt-Jakob Disease: Imaging Patterns and Their Differential Diagnosis	RadioGraphics	4967	10.1148/rg.2017160075	R		I	0																					22
2017	Radanovic, Márcia; Stella, Florindo; Silva, Lis Gomes; Talib, Leda L.; Forlenza, Orestes V.	F	2	3	Increased CSF levels of total Tau in patients with subcortical cerebrovascular pathology and cognitive impairment	Dementia & Neuropsychologia		10.1590/1980-57642016dn11-040012	T	B	B	0		0	0	0	1	0	0	0	0		14	0	0	0	0	0	34	30	0	1	1	SP	FAPESP	ABADHS
2017	Resende, Elisa de Paula França; Tovar-Moll, Fernanda Freire; Ferreira, Fernanda Meireles; Bramati, Ivanei; Souza, Leonardo Cruz de; Carmona, Karoline Carvalho; Guimarães, Henrique Cerqueira; Carvalho, Viviane Amaral; Barbosa, Maira Tonidandel; Caramelli, Paulo	F	3	7	Integrity of white matter structure is related to episodic memory performance in the low-educated elderly	Arquivos de Neuro-Psiquiatria	1008	10.1590/0004-282x20170158	T	B	B	0		0	0	1	0	0	0	0	0		0	0	0	0	0	0	8	23	0	0	1	MG	FAPEMIG	CNPq	Instituto Hermes Pardini
2017	Weiler, Marina; de Campos, Brunno Machado; Teixeira, Camila Vieira de Ligo; Casseb, Raphael Fernandes; Carletti-Cassani, Ana Flávia Mac Knight; Vicentini, Jéssica Elias; Magalhães, Thamires Naela Cardoso; Talib, Leda Leme; Forlenza, Orestes Vicente; Balthazar, Marcio Luiz Figueredo	F	4	6	Intranetwork and internetwork connectivity in patients with Alzheimer disease and the association with cerebrospinal fluid biomarker levels	Journal of Psychiatry & Neuroscience	4382	10.1503/jpn.160190	T	B	I	0		1	0	0	0	0	0	0	0		41	0	0	0	0	0	35	48	0	1	5	SP	FAPESP
2017	Rabelo, Ana GB; Teixeira, Camila VL; Magalhães, Thamires NC; Carletti-Cassani, Ana Flávia MK; Amato Filho, Augusto CS; Joaquim, Helena PG; Talib, Leda L; Forlenza, Orestes; Ribeiro, Patrícia AO; Secolin, Rodrigo; Lopes-Cendes, Iscia; Cendes, Fernando; Balthazar, Marcio LF	F	5	8	Is cerebral microbleed prevalence relevant as a biomarker in amnestic mild cognitive impairment and mild Alzheimer’s disease?	The Neuroradiology Journal		10.1177/1971400917720465	T	B	I	0		0	0	0	1	0	0	0	0		28	0	0	0	0	0	34	36	0	1	5	SP	FAPESP
2017	Corrêa, Diogo G; Zimmermann, Nicolle; Ventura, Nina; Tukamoto, Gustavo; Doring, Thomas; Leite, Sarah CB; Fonseca, Rochele P; Bahia, Paulo RV; Lopes, Fernanda CR; Gasparetto, Emerson L	M	5	5	Longitudinal evaluation of resting-state connectivity, white matter integrity and cortical thickness in stable HIV infection: Preliminary results	The Neuroradiology Journal		10.1177/1971400917739273	L	B	I	0		1	1	1	0	0	0	0	0		0	0	0	0	0	0	0	0	12	0	6	RJ	Not Reported
2017	Ramos Bernardes da Silva Filho, Silvio; Oliveira Barbosa, Jeam Haroldo; Rondinoni, Carlo; dos Santos, Antonio Carlos; Garrido Salmon, Carlos Ernesto; da Costa Lima, Nereida Kilza; Ferriolli, Eduardo; Moriguti, Júlio César	M	7	1	Neuro-degeneration profile of Alzheimer's patients: A brain morphometry study	NeuroImage: Clinical	4350	10.1016/j.nicl.2017.04.001	T	B	I	0		0	1	0	0	0	0	0	0		44	0	0	0	0	0	0	16	0	0	19	SP	FAPESP	CNPq
2017	Swardfager, Walter; Yu, Di; Ramirez, Joel; Cogo‐Moreira, Hugo; Szilagyi, Gregory; Holmes, Melissa F.; Scott, Christopher J.M.; Scola, Gustavo; Chan, Pak C.; Chen, Jialun; Chan, Parco; Sahlas, Demetrios J.; Herrmann, Nathan; Lanctôt, Krista L.; Andreazza, Ana C.; Pettersen, Jacqueline A.; Black, Sandra E.	M	11	6	Peripheral inflammatory markers indicate microstructural damage within periventricular white matter hyperintensities in Alzheimer's disease: A preliminary report	Alzheimer's & Dementia: Diagnosis, Assessment & Disease Monitoring		10.1016/j.dadm.2016.12.011	T	O	I	1		0	0	1	0	0	0	0	0		16	0	0	0	0	0	0	38	0	0	12
2017	Swardfager, Walter; Yu, Di; Scola, Gustavo; Cogo-Moreira, Hugo; Chan, Parco; Zou, Yi; Herrmann, Nathan; Lanctôt, Krista L.; Ramirez, Joel; Gao, Fuqiang; Masellis, Mario; Swartz, Richard H.; Sahlas, Demetrios J.; Chan, Pak Cheung; Ojeda-Lopez, Carmen; Milan-Tomas, Angela; Pettersen, Jacqueline A.; Andreazza, Ana C.; Black, Sandra E.	M	13	6	Peripheral lipid oxidative stress markers are related to vascular risk factors and subcortical small vessel disease	Neurobiology of Aging	4347	10.1016/j.neurobiolaging.2017.06.029	T	O	I	1		0	1	0	0	0	0	0	0		25	0	0	0	0	0	0	48	0	0	10
2017	Ferreira, Luiz K.; Rondina, Jane M.; Kubo, Rodrigo; Ono, Carla R.; Leite, Claudia C.; Smid, Jerusa; Bottino, Cassio; Nitrini, Ricardo; Busatto, Geraldo F.; Duran, Fabio L.; Buchpiguel, Carlos A.	M	7	4	Support vector machine-based classification of neuroimages in Alzheimer’s disease: direct comparison of FDG-PET, rCBF-SPECT and MRI data acquired from the same individuals	Revista Brasileira de Psiquiatria	1904	10.1590/1516-4446-2016-2083	T	B	B	1	UK	0	1	0	0	1	1	0	0		20	0	0	0	0	0	0	18	0	0	4	SP	FAPESP	CNPq	NIHR(int)
2017	Maia da Silva, Mari N.; Millington, Rebecca S.; Bridge, Holly; James-Galton, Merle; Plant, Gordon T.	F	2	3	Visual Dysfunction in Posterior Cortical Atrophy	Frontiers in Neurology	2889	10.3389/fneur.2017.00389	R		I	1																					12
2018	Smagula, Stephen F.; Karim, Helmet T.; Rangarajan, Anusha; Santos, Fernando Pasquini; Wood, Sossena C.; Santini, Tales; Jakicic, John M.; Reynolds, Charles F.; Cameron, Judy L.; Vallejo, Abbe N.; Butters, Meryl A.; Rosano, Caterina; Ibrahim, Tamer S.; Erickson, Kirk I.; Aizenstein, Howard J.	M	10	5	Association of Hippocampal Substructure Resting-State Functional Connectivity with Memory Performance in Older Adults	The American Journal of Geriatric Psychiatry	3393	10.1016/j.jagp.2018.03.003	T	O	I	1		1	1	0	0	0	0	0	0		0	0	0	0		0	0	15	0	0	3
2018	Branco, Lucas M.T.; de Rezende, Thiago J.R.; Roversi, Caroline de O.; Zanao, Tamires; Casseb, Raphael F.; de Campos, Brunno M.; França, Marcondes C.	M	5	2	Brain signature of mild stages of cognitive and behavioral impairment in amyotrophic lateral sclerosis	Psychiatry Research: Neuroimaging	2063	10.1016/j.pscychresns.2017.11.010	T	B	I	0		0	1	1	0	0	0	0	0		0	0	0	0	0	0	0	28	50	0	4	SP	CAPES	FAPESP
2018	Simon, Sharon S.; Hampstead, Benjamin M.; Nucci, Mariana P.; Duran, Fábio L. S.; Fonseca, Luciana M.; Martin, Maria da Graça M.; Ávila, Renata; Porto, Fábio H. G.; Brucki, Sônia M. D.; Martins, Camila B.; Tascone, Lyssandra S.; Amaro, Edson; Busatto, Geraldo F.; Bottino, Cássio M. C.	F	6	8	Cognitive and Brain Activity Changes After Mnemonic Strategy Training in Amnestic Mild Cognitive Impairment: Evidence From a Randomized Controlled Trial	Frontiers in Aging Neuroscience	4364	10.3389/fnagi.2018.00342	CT	B	I	1	US	1	1	0	0	0	0	0	0		0	0	0	0	0	0	30	0	0	0	5	SP	CNPq	FAPESP	CAPES	Lemann Foundation
2018	Teixeira, Camila Vieira Ligo; Ribeiro de Rezende, Thiago Junqueira; Weiler, Marina; Magalhães, Thamires Naela Cardoso; Carletti‐Cassani, Ana Flávia Mac Knight; Silva, Thiago Quinaglia Araújo Costa; Joaquim, Helena Passarelli Giroud; Talib, Leda Leme; Forlenza, Orestes Vicente; Franco, Mariana Pires; Nechio, Pedro Eduardo; Fernandes, Paula Teixeira; Cendes, Fernando; Balthazar, Marcio Luis	F	6	8	Cognitive and structural cerebral changes in amnestic mild cognitive impairment due to Alzheimer's disease after multicomponent training	Alzheimer's & Dementia: Translational Research & Clinical Interventions		10.1016/j.trci.2018.02.003	CT	B	I	1	US	0	1	0	0	0	0	0	0		0	0	0	0	0	0	40	0	0	1	5	SP	FAPESP	NIH
2018	Weiler, Marina; Casseb, Raphael Fernandes; de Campos, Brunno Machado; de Ligo Teixeira, Camila Vieira; Carletti-Cassani, Ana Flávia Mac Knight; Vicentini, Jéssica Elias; Magalhães, Thamires Naela Cardoso; de Almeira, Débora Queiroz; Talib, Leda Leme; Forlenza, Orestes Vicente; Balthazar, Marcio Luiz Figueredo; Castellano, Gabriela	F	4	8	Cognitive Reserve Relates to Functional Network Efficiency in Alzheimer’s Disease	Frontiers in Aging Neuroscience	4364	10.3389/fnagi.2018.00255	T	B	I	0		1	0	0	0	0	0	0	0		14	0	0	0	0	0	28	28	0	1	3	SP	FAPESP	CNPq
2018	Bertrand, Elodie; Azar, Martina; Rizvi, Batool; Brickman, Adam M.; Huey, Edward D.; Habeck, Christian; Landeira-Fernandez, J.; Mograbi, Daniel C.; Cosentino, Stephanie	F	5	4	Cortical thickness and metacognition in cognitively diverse older adults.	Neuropsychology	2506	10.1037/neu0000458	T	O	I	1		0	1	0	0	0	0	0	0		14	0	0	0	0	0	0	20	0	0	9
2018	Ventura, Nina; Douw, Linda; Correa, Diogo G; Netto, Tania M; Cabral, Rafael F; Lopes, Fernanda Cristina Rueda; Gasparetto, Emerson L	F	3	4	Increased posterior cingulate cortex efficiency may predict cognitive impairment in asymptomatic HIV patients	The Neuroradiology Journal		10.1177/1971400918782327	T	B	I	1	US, Netherlands	1	0	0	0	0	0	0	0		0	0	0	0	0	0	0	17	19	0	5	RJ	Not Reported
2018	Neale, Natalie; Padilla, Concepcion; Fonseca, Luciana Mascarenhas; Holland, Tony; Zaman, Shahid	F	2	3	Neuroimaging and other modalities to assess Alzheimer's disease in Down syndrome	NeuroImage: Clinical	4350	10.1016/j.nicl.2017.10.022	R		I	1																					22
2018	Miotto, Eliane C.; Batista, Alana X.; Simon, Sharon S.; Hampstead, Benjamin M.	F	1	3	Neurophysiologic and Cognitive Changes Arising from Cognitive Training Interventions in Persons with Mild Cognitive Impairment: A Systematic Review	Neural Plasticity	3093	10.1155/2018/7301530	R		I	1																					1
2018	Axelrud, Luiza K.; Santoro, Marcos L.; Pine, Daniel S.; Talarico, Fernanda; Gadelha, Ary; Manfro, Gisele G.; Pan, Pedro M.; Jackowski, Andrea; Picon, Felipe; Brietzke, Elisa; Grassi-Oliveira, Rodrigo; Bressan, Rodrigo A.; Miguel, Eurípedes C.; Rohde, Luis A.; Hakonarson, Hakon; Pausova, Zdenka; Belangero, Sintia; Paus, Tomas; Salum, Giovanni A.	F	12	7	Polygenic Risk Score for Alzheimer’s Disease: Implications for Memory Performance and Hippocampal Volumes in Early Life	American Journal of Psychiatry	14119	10.1176/appi.ajp.2017.17050529	T	M	I	1	US, Canada	0	1	0	0	0	0	0	0		0	0	0	0	0	0	0	0	1745	0	18	SP,RS	CNPq	CAPES	FAPESP	FAPERGS
2018	Resende, Elisa de Paula França; Rosen, Howard J.; Chiang, Kevin; Staffaroni, Adam M.; Allen, Isabel; Grinberg, Lea T.; Carmona, Karoline Carvalho; Guimarães, Henrique Cerqueira; Carvalho, Viviane Amaral; Barbosa, Maira Tonidandel; de Souza, Leonardo Cruz; Caramelli, Paulo	F	6	6	Primary School Education May Be Sufficient to Moderate a Memory-Hippocampal Relationship	Frontiers in Aging Neuroscience	4364	10.3389/fnagi.2018.00381	T	B	I	1	US	0	1	0	0	0	0	0	0		45	0	0	0	0	0	26	112	0	0	7	MG	CNPq	FAPEMIG
2018	Martins, Leonardo Tafarello; Teixeira, Ivan Abdalla; Laks, Jerson; Marinho, Valeska	M	3	1	Recognizing Late Onset Frontotemporal Dementia with the DAPHNE scale: A case report	Dementia & Neuropsychologia		10.1590/1980-57642018dn12-010011	CR	B	B	0		0	0	0	1	0	1	0	0		0	0	0	0	0	1	0	0	0	0	0	RJ	Not Reported
2018	Jaswal, Gurpreet; Swardfager, Walter; Gao, Fu-qiang; Nestor, Sean M.; Ganda, Anoop; Cogo-Moreira, Hugo; Sahlas, Demetrios J.; Stuss, Donald T.; Moody, Alan; Black, Sandra E.	F	8	2	Reduced substantia innominata volume mediates contributions of microvascular and macrovascular disease to cognitive deficits in Alzheimer's disease	Neurobiology of Aging	4347	10.1016/j.neurobiolaging.2018.01.025	T	O	B	1		0	1	0	0	0	0	0	0		49	0	0	0	0	0	0	30	26	0	1
2018	Rondina, Jane Maryam; Ferreira, Luiz Kobuti; de Souza Duran, Fabio Luis; Kubo, Rodrigo; Ono, Carla Rachel; Leite, Claudia Costa; Smid, Jerusa; Nitrini, Ricardo; Buchpiguel, Carlos Alberto; Busatto, Geraldo F.	F	6	4	Selecting the most relevant brain regions to discriminate Alzheimer's disease patients from healthy controls using multiple kernel learning: A comparison across functional and structural imaging modalities and atlases	NeuroImage: Clinical	4350	10.1016/j.nicl.2017.10.026	T	B	I	1	UK, US	0	1	0	0	1	1	0	0		20	0	0	0	0	0	0	18	0	0	10	SP	FAPESP	CNPq
2018	Magalhães, T. N. C.; Weiler, M.; Teixeira, C. V. L.; Hayata, T.; Moraes, A. S.; Boldrini, V. O.; dos Santos, L. M.; de Campos, B. M.; de Rezende, T. J. R.; Joaquim, H. P. G.; Talib, L. L.; Forlenza, O. V.; Cendes, F.; Balthazar, Marcio L. F.	F	7	7	Systemic Inflammation and Multimodal Biomarkers in Amnestic Mild Cognitive Impairment and Alzheimer’s Disease	Molecular Neurobiology	4500	10.1007/s12035-017-0795-9	T	B	I	0		1	1	0	0	0	0	0	0		33	0	0	0	0	0	55	42	0	1	13	SP	CNPq	FAPESP
2018	Swardfager, Walter; Cogo-Moreira, Hugo; Masellis, Mario; Ramirez, Joel; Herrmann, Nathan; Edwards, Jodi D.; Saleem, Mahwesh; Chan, Parco; Yu, Di; Nestor, Sean M.; Scott, Christopher J.M.; Holmes, Melissa F.; Sahlas, Demetrios J.; Kiss, Alexander; Oh, Paul I.; Strother, Stephen C.; Gao, Fuqiang; Stefanovic, Bojana; Keith, Julia; Symons, Sean; Swartz, Richard H.; Lanctôt, Krista L.; Stuss, Donald T…	M	20	4	The effect of white matter hyperintensities on verbal memory: Mediation by temporal lobe atrophy	Neurology	8770	10.1212/WNL.0000000000004983	T	O	I	1		0	1	0	0	0	0	0	0		396	0	0	0	157	0	0	226	51	0	13
2018	Resende, Elisa de Paula França; Tovar-Moll, Fernanda Freire; Ferreira, Fernanda Meireles; Bramati, Ivanei; de Souza, Leonardo Cruz; Carmona, Karoline Carvalho; Guimarães, Henrique Cerqueira; Carvalho, Viviane Amaral; Barbosa, Maira Tonidandel; Caramelli, Paulo	F	3	7	White Matter Microstructure in Illiterate and Low-Literate Elderly Brazilians: Preliminary Findings	Cognitive And Behavioral Neurology	0.750	10.1097/WNN.0000000000000173	T	B	I	0		0	0	1	0	0	0	0	0		0	0	0	0	0	0	8	23	0	0	1	MG	CNPq	FAPEMIG
2019	Foss, Maria Paula; Diniz, Paula Rejane Beserra; Roza, Daiane Leite da; Gefen, Tamar; Maher, Amanda Cook; Formigheri, Paulo; Spedo, Carina T.; Salmon, Carlos Ernesto Garrido; Tumas, Vitor; Speciali, José Geraldo; Santos, Antônio Carlos	F	5	5	Anatomic and neuropsychological findings in low-educated cognitively intact elderly from a Brazilian cohort	Dementia & Neuropsychologia		10.1590/1980-57642018dn13-040003	T	B	B	1	US	0	1	0	0	0	0	0	0		0	0	0	0	0	0	0	53	0	0	0	SP	FAPESP	International
2019	Axelrud, Luiza Kvitko; Sato, João Ricardo; Santoro, Marcos Leite; Talarico, Fernanda; Pine, Daniel Samuel; Rohde, Luis Augusto; Zugman, Andre; Junior, Edson Amaro; Bressan, Rodrigo Affonseca; Grassi-Oliveira, Rodrigo; Pan, Pedro Mario; Hoffmann, Maurício Scopel; Simioni, Andre Rafael; Guinjoan, Salvador Martin; Hakonarson, Hakon; Brietzke, Elisa; Gadelha, Ary; Pellegrino da Silva, Renata; Hoexter…	F	17	5	Genetic risk for Alzheimer's disease and functional brain connectivity in children and adolescents	Neurobiology of Aging	4347	10.1016/j.neurobiolaging.2019.06.011	T	B	I	1	US, Argentina	1	0	0	0	0	0	0	0		0	0	0	0	0	0	0	0	636	0	2	SP,RS	CAPES	CNPq	FAPESP	FAPERGS
2019	Wang, Yujiang; Necus, Joe; Rodriguez, Luis Peraza; Taylor, Peter Neal; Mota, Bruno	F	4	1	Human cortical folding across regions within individual brains follows universal scaling law	Communications Biology	4165	10.1038/s42003-019-0421-7	T	O	I	1		0	1	0	0	0	0	0	0		200	0	0	0	0	0	0	200	1500	0	1
2019	Betts, Matthew J; Kirilina, Evgeniya; Otaduy, Maria C G; Ivanov, Dimo; Acosta-Cabronero, Julio; Callaghan, Martina F; Lambert, Christian; Cardenas-Blanco, Arturo; Pine, Kerrin; Passamonti, Luca; Loane, Clare; Keuken, Max C; Trujillo, Paula; Lüsebrink, Falk; Mattern, Hendrik; Liu, Kathy Y; Priovoulos, Nikos; Fliessbach, Klaus; Dahl, Martin J; Maaß, Anne; Madelung, Christopher F; Meder, David; Ehre…	M	34	8	Locus coeruleus imaging as a biomarker for noradrenergic dysfunction in neurodegenerative diseases	Brain	11337	10.1093/brain/awz193	R		I	1																					23
2019	Staffaroni, Adam M; Ljubenkov, Peter A; Kornak, John; Cobigo, Yann; Datta, Samir; Marx, Gabe; Walters, Samantha M; Chiang, Kevin; Olney, Nick; Elahi, Fanny M; Knopman, David S; Dickerson, Bradford C; Boeve, Bradley F; Gorno-Tempini, Maria Luisa; Spina, Salvatore; Grinberg, Lea T; Seeley, William W; Miller, Bruce L; Kramer, Joel H; Boxer, Adam L; Rosen, Howard J	M	17	4	Longitudinal multimodal imaging and clinical endpoints for frontotemporal dementia clinical trials	Brain	11337	10.1093/brain/awy319	T	O	I	1		1	1	0	0	0	0	0	0		0	0	0	0	0	161	0	137	0	1	18
2019	Drummond, Claudia; Coutinho, Gabriel; Monteiro, Marina Carneiro; Assuncao, Naima; Teldeschi, Alina; de Souza, Andrea Silveira; Oliveira, Natalia; Bramati, Ivanei; Sudo, Felipe Kenji; Vanderboght, Bart; Brandao, Carlos Otavio; Fonseca, Rochele Paz; de Oliveira-Souza, Ricardo; Moll, Jorge; Mattos, Paulo; Tovar-Moll, Fernanda	F	7	9	Narrative impairment, white matter damage and CSF biomarkers in the Alzheimer’s disease spectrum	Aging	4831	10.18632/aging.102391	T	B	I	0		0	0	1	0	0	0	0	0		14	0	0	0	0	0	31	39	0	1	0	RJ	D’Or Institute for Research and Education	CNPq	CAPES	FAPERJ
2019	Oliveira, Louise Makarem; Nitrini, Ricardo; Román, Gustavo C.	F	2	1	Normal-pressure hydrocephalus: A critical review	Dementia & Neuropsychologia		10.1590/1980-57642018dn13-020001	R		B	0																					2
2019	for the Alzheimer’s Disease Neuroimaging Initiative; Schilling, Lucas Porcello; Pascoal, Tharick A.; Zimmer, Eduardo R.; Mathotaarachchi, Sulantha; Shin, Monica; de Mello Rieder, Carlos Roberto; Gauthier, Serge; Palmini, André; Rosa-Neto, Pedro	M	8	1	Regional Amyloid-β Load and White Matter Abnormalities Contribute to Hypometabolism in Alzheimer’s Dementia	Molecular Neurobiology	4500	10.1007/s12035-018-1405-1	T	O	I	1		0	0	1	0	1	0	1	0		20	0	0	0	0	0	49	27	0	1	5
2019	Batista, Alana X.; Bazán, Paulo R.; Conforto, Adriana B.; Martins, Maria da Graça M.; Hoshino, Maurício; Simon, Sharon S.; Hampstead, Benjamin; Figueiredo, Eberval G.; Castro, Marcia P.; Michelan, Debora; Amaro, Edson; Miotto, Eliane C.	F	5	7	Resting state functional connectivity and neural correlates of face-name encoding in patients with ischemic vascular lesions with and without the involvement of the left inferior frontal gyrus	Cortex	4009	10.1016/j.cortex.2018.11.016	T	B	I	1	US	1	0	0	0	0	0	0	0		0	0	0	0	15	0	0	18	0	0	2	SP	CAPES
2019	for the Alzheimer’s Disease Neuroimaging Initiative; Therriault, Joseph; Wang, S.; Mathotaarachchi, S.; Pascoal, Tharick A.; Parent, M.; Beaudry, T.; Shin, M.; Al, Benedet; Kang, M. S.; Ng, K. P.; Dansereau, C.; Park, M. T. M.; Fonov, V.; Carbonell, F.; Zimmer, E.; Chakravarty, M. Mallar; Bellec, P.; Gauthier, S.; Rosa-Neto, P.	M	17	2	Rostral-Caudal Hippocampal Functional Convergence Is Reduced Across the Alzheimer’s Disease Spectrum	Molecular Neurobiology	4500	10.1007/s12035-019-01671-0	T	O	I	1		1	1	0	0	0	0	1	0		31	0	0	0	0	0	83	56	0	1	0
2019	Ferrari, Bruna Letícia; Neto, Guilherme de Carvalho Campos; Nucci, Mariana Penteado; Mamani, Javier Bustamante; Lacerda, Shirley Silva; Felício, André Carvalho; Amaro, Edson; Gamarra, Lionel Fernel	F	5	3	The accuracy of hippocampal volumetry and glucose metabolism for the diagnosis of patients with suspected Alzheimerʼs disease, using automatic quantitative clinical tools:	Medicine	1552	10.1097/MD.0000000000017824	L	B	I	0		0	1	0	0	1	0	0	0		16	0	0	0	0	0	0	22	0	0	2	SP	IIEPAE	CNPq	CAPES	FAPESP
2019	Alzheimer’s Disease Neuroimaging Initiative; Yamashita, Alexandre Yukio; Falcão, Alexandre Xavier; Leite, Neucimar Jerônimo	M	3	0	The Residual Center of Mass: An Image Descriptor for the Diagnosis of Alzheimer Disease	Neuroinformatics	3300	10.1007/s12021-018-9390-0	L	O	I	1		0	1	0	0	1	0	0	0		260	0	0	0	0	0	0	315	0	0	2
2019	De Carvalho Neto, Euripedes Gomes; Gomes, Matheus Ferreira; De Oliveira, Marina; Guete, Maryuris Isabel Niño; Santos, Iuri Pereira; Monteiro, Mateus Damiani; Stelzer, Fernando Gustavo; Kowacs, Fernando; Barea, Liselotte Menke	M	6	3	The worst is yet to come: probable sporadic Creutzfeldt–Jakob disease in a well-controlled HIV patient	Prion	1952	10.1080/19336896.2019.1648985	CR	B	I	0		0	0	0	1	0	0	0	0		0	0	1	0	0	0	0	0	0	0	0	RS	Not Reported
2020	Gonçalves, Simone de Andrade Baião; Caramelli, Paulo; Mariano, Luciano Inácio; Guimarães, Henrique Cerqueira; Gambogi, Leandro Boson; Resende, Elisa de Paula França; Teixeira, Antônio Lúcio; de Souza, Leonardo Cruz	F	6	2	Apathy in frontotemporal dementia is related to medial prefrontal atrophy and is independent of executive dysfunction	Brain Research	2733	10.1016/j.brainres.2020.146799	T	B	I	1	US	0	1	0	0	0	0	0	0		0	0	0	0	0	21	0	22	0	0	0	MG	CNPq
2020	Martins-Filho, Rui Kleber; Zotin, Maria Clara; Rodrigues, Guilherme; Pontes-Neto, Octavio	M	3	1	Biomarkers Related to Endothelial Dysfunction and Vascular Cognitive Impairment: A Systematic Review	Dementia and Geriatric Cognitive Disorders	2310	10.1159/000510053	R		I	0																					0
2020	Blevins, Brittney L.; Vinters, Harry V.; Love, Seth; Wilcock, Donna M.; Grinberg, Lea T.; Schneider, Julie A.; Kalaria, Rajesh N.; Katsumata, Yuriko; Gold, Brian T.; Wang, Danny J. J.; Ma, Samantha J.; Shade, Lincoln M. P.; Fardo, David W.; Hartz, Anika M. S.; Jicha, Gregory A.; Nelson, Karin B.; Magaki, Shino D.; Schmitt, Frederick A.; Teylan, Merilee A.; Ighodaro, Eseosa T.; Phe, Panhavuth; Abn…	F	13	12	Brain arteriolosclerosis	Acta Neuropathologica	14256	10.1007/s00401-020-02235-6	R		I	1																					0
2020	Rossini, P.M.; Di Iorio, R.; Vecchio, F.; Anfossi, M.; Babiloni, C.; Bozzali, M.; Bruni, A.C.; Cappa, S.F.; Escudero, J.; Fraga, F.J.; Giannakopoulos, P.; Guntekin, B.; Logroscino, G.; Marra, C.; Miraglia, F.; Panza, F.; Tecchio, F.; Pascual-Leone, A.; Dubois, B.	M	17	2	Early diagnosis of Alzheimer’s disease: the role of biomarkers including advanced EEG signal analysis. Report from the IFCN-sponsored panel of experts	Clinical Neurophysiology	3214	10.1016/j.clinph.2020.03.003	R		I	1																					7
2020	Dalboni da Rocha, Josué Luiz; Bramati, Ivanei; Coutinho, Gabriel; Tovar Moll, Fernanda; Sitaram, Ranganatha	M	4	1	Fractional Anisotropy changes in Parahippocampal Cingulum due to Alzheimer’s Disease	Scientific Reports	3998	10.1038/s41598-020-59327-2	T	B	I	1	Switzerland, Chile	0	0	1	0	0	0	0	0		15	0	0	0	0	0	15	15	0	0	1	RJ	Conicyt(int)
2020	Busatto Filho, Geraldo; Duran, Fabio Luiz de Souza; Squarzoni, Paula; Coutinho, Artur Martins Novaes; Rosa, Pedro Gomes Penteado; Torralbo, Leticia; Pachi, Clarice Gameiro da Fonseca; Costa, Naomi Antunes; Porto, Fabio Henrique de Gobbi; Carvalho, Cleudiana Lima; Brucki, Sonia Maria Dozzi; Nitrini, Ricardo; Forlenza, Orestes Vicente; Leite, Claudia da Costa; Buchpiguel, Carlos Alberto; Paula Fari…	M	8	8	Hippocampal subregional volume changes in elders classified using positron emission tomography‐based Alzheimer's biomarkers of β‐amyloid deposition and neurodegeneration	Journal of Neuroscience Research	4699	10.1002/jnr.24739	T	B	I	0		0	1	0	0	1	0	1	0		36	0	0	0	0	0	43	32	0	1	0	SP	FAPESP
2020	Dalboni da Rocha, Josué Luiz; Coutinho, Gabriel; Bramati, Ivanei; Moll, Fernanda Tovar; Sitaram, Ranganatha	M	3	2	Multilevel diffusion tensor imaging classification technique for characterizing neurobehavioral disorders	Brain Imaging and Behavior	3391	10.1007/s11682-018-0002-2	T	Not Reported	I	1		0	0	1	0	0	0	0	0		15	0	0	0	0	0	15	15	0	0	2
2020	Freitas, Camila Silva; Pinheiro, Marilia Gonçalves Maciel; Fonte, Eduardo Jorge da; Hazin, Adriano Nassri; Smid, Jerusa; Barbosa, Breno José Alencar Pires	F	3	3	Posterior cortical ribboning in the Heidenhain variant of Creutzfeldt-Jakob Disease	Arquivos de Neuro-Psiquiatria	1008	10.1590/0004-282x20190176	CR	B	B	0		0	0	0	1	0	0	0	0		0	0	1	0	0	0	0	0	0	0	0	SP	Not Reported
2020	Ducharme, Simon; Dols, Annemiek; Laforce, Robert; Devenney, Emma; Kumfor, Fiona; van den Stock, Jan; Dallaire-Théroux, Caroline; Seelaar, Harro; Gossink, Flora; Vijverberg, Everard; Huey, Edward; Vandenbulcke, Mathieu; Masellis, Mario; Trieu, Calvin; Onyike, Chiadi; Caramelli, Paulo; de Souza, Leonardo Cruz; Santillo, Alexander; Waldö, Maria Landqvist; Landin-Romero, Ramon; Piguet, Olivier; Kelso…	M	34	11	Recommendations to distinguish behavioural variant frontotemporal dementia from psychiatric disorders	Brain	11337	10.1093/brain/awaa018	R		I	1																					4
2020	Ehrenberg, Alexander J.; Khatun, Ayesha; Coomans, Emma; Betts, Matthew J.; Capraro, Federica; Thijssen, Elisabeth H.; Senkevich, Konstantin; Bharucha, Tehmina; Jafarpour, Mehrsa; Young, Peter N. E.; Jagust, William; Carter, Stephen F.; Lashley, Tammaryn; Grinberg, Lea T.; Pereira, Joana B.; Mattsson-Carlgren, Niklas; Ashton, Nicholas J.; Hanrieder, Jörg; Zetterberg, Henrik; Schöll, Michael; Pater…	M	14	7	Relevance of biomarkers across different neurodegenerative diseases	Alzheimer's Research & Therapy	6116	10.1186/s13195-020-00601-w	R		I	1																					2
2020	Simon, Sharon S.; Hampstead, Benjamin M.; Nucci, Mariana P.; Duran, Fábio L.S.; Fonseca, Luciana M.; Martin, Maria da Graça M.; Ávila, Renata; Porto, Fábio H.G.; Brucki, Sônia M.D.; Martins, Camila B.; Tascone, Lyssandra S.; Amaro, Edson; Busatto, Geraldo F.; Bottino, Cássio M.C.	F	6	8	Training gains and transfer effects after mnemonic strategy training in mild cognitive impairment: A fMRI study	International Journal of Psychophysiology	2631	10.1016/j.ijpsycho.2019.03.014	L	B	I	1	US	1	0	0	0	0	0	0	0		0	0	0	0	0	0	30	0	0	0	2	SP	FAPESP	CAPES	CNPq	NIH	Lemann Foundation
